# Supplementary material for: Poly(ADP)-Ribosylation Inhibition: A Promising Approach for Clear Cell Renal Cell Carcinoma Therapy
Source: Cancers (Basel). 2021 Oct 3;13(19):4973. doi: 10.3390/cancers13194973 (PMC8507656; doi:10.3390/cancers13194973)
Supplement: Supplementary file 1 [file cancers-13-04973-s001.zip]

Archive with 1 entries (1 files):
- cancers-1338923-SI.pdf
